# Supplementary material for: Identification of anoikis-related genes and immune infiltration characteristics in Sjögren’s syndrome based on machine learning
Source: Front Med (Lausanne). 2025 Nov 3;12:1661259. doi: 10.3389/fmed.2025.1661259 (PMC12620452; doi:10.3389/fmed.2025.1661259)
Supplement: Supplementary file 1 [file Data_Sheet_1.csv]

SUID	AverageShortestPathLength	BetweennessCentrality	ClosenessCentrality	ClusteringCoefficient	Degree	Eccentricity	IsSingleNode	name	NeighborhoodConnectivity	NumberOfDirectedEdges	NumberOfUndirectedEdges	PartnerOfMultiEdgedNodePairs	Radiality	selected	SelfLoops	shared name	Stress	TopologicalCoefficient	Type
72	3.9625	0.35747061	0.25236593	0	7	8	FALSE	MAPK3	4.28571429	7	0	0	0.753125	FALSE	0	MAPK3	6370	0.14935065	mRNA
73	4.95	0	0.2020202	0	1	9	FALSE	hsa-miR-193b-5p	7	1	0	0	0.67083333	FALSE	0	hsa-miR-193b-5p	0	0	miRNA
74	3.45	0.46408906	0.28985507	0	28	7	FALSE	hsa-miR-214-3p	2.1	28	0	9	0.79583333	FALSE	0	hsa-miR-214-3p	9206	0.12222222	miRNA
75	4.875	0.07405063	0.20512821	0	4	9	FALSE	hsa-miR-483-5p	2.5	4	0	0	0.67708333	FALSE	0	hsa-miR-483-5p	1230	0.25	miRNA
76	3.675	0.23521926	0.27210884	0	4	7	FALSE	hsa-miR-486-3p	3.5	4	0	0	0.77708333	FALSE	0	hsa-miR-486-3p	5724	0.3125	miRNA
77	4.825	0.12183544	0.20725389	0	6	9	FALSE	hsa-miR-542-3p	2	6	0	0	0.68125	FALSE	0	hsa-miR-542-3p	2040	0.16666667	miRNA
78	4.9	0.04968354	0.20408163	0	3	9	FALSE	hsa-miR-545-3p	3	3	0	0	0.675	FALSE	0	hsa-miR-545-3p	822	0.33333333	miRNA
79	4.925	0.025	0.20304569	0	2	9	FALSE	hsa-miR-92a-2-5p	4	2	0	0	0.67291667	FALSE	0	hsa-miR-92a-2-5p	412	0.5	miRNA
80	4.6375	0.38788201	0.21563342	0	6	10	FALSE	IL15	4.83333333	6	0	0	0.696875	FALSE	0	IL15	9280	0.19166667	mRNA
81	5.575	0.04968354	0.1793722	0	5	11	FALSE	hsa-miR-126-5p	2.66666667	5	0	2	0.61875	FALSE	0	hsa-miR-126-5p	1070	0.33333333	miRNA
82	4.175	0.29737719	0.23952096	0	5	9	FALSE	hsa-miR-130a-3p	3.2	5	0	0	0.73541667	FALSE	0	hsa-miR-130a-3p	8078	0.31428571	miRNA
83	4.225	0.13969937	0.23668639	0	6	9	FALSE	hsa-miR-148a-3p	2.5	6	0	0	0.73125	FALSE	0	hsa-miR-148a-3p	2810	0.25	miRNA
84	5.6	0.025	0.17857143	0	2	11	FALSE	hsa-miR-450b-5p	3.5	2	0	0	0.61666667	FALSE	0	hsa-miR-450b-5p	536	0.5	miRNA
85	5.55	0.07405063	0.18018018	0	4	11	FALSE	hsa-miR-452-3p	2.25	4	0	0	0.62083333	FALSE	0	hsa-miR-452-3p	1602	0.25	miRNA
86	5.425	0.19113924	0.1843318	0	9	11	FALSE	hsa-miR-590-3p	1.55555556	9	0	0	0.63125	FALSE	0	hsa-miR-590-3p	4232	0.11111111	miRNA
87	6.6125	0.05	0.15122873	0	3	10	FALSE	S100A9	2.66666667	3	0	0	0.53229167	FALSE	0	S100A9	1608	0.41666667	mRNA
88	5.725	0.06012658	0.17467249	0	3	9	FALSE	hsa-miR-132-5p	2.33333333	3	0	0	0.60625	FALSE	0	hsa-miR-132-5p	1598	0.44444444	miRNA
89	7.575	0.025	0.1320132	0	2	11	FALSE	hsa-miR-663b	2	2	0	0	0.45208333	FALSE	0	hsa-miR-663b	802	0.5	miRNA
90	5.725	0.06012658	0.17467249	0	3	9	FALSE	hsa-miR-92a-1-5p	2.33333333	3	0	0	0.60625	FALSE	0	hsa-miR-92a-1-5p	1598	0.44444444	miRNA
91	1.5	0	0.66666667	0	1	2	FALSE	IFI27	2	1	0	0	0.75	FALSE	0	IFI27	0	0	mRNA
92	1	1	1	0	2	1	FALSE	hsa-miR-331-3p	1	2	0	0	1	FALSE	0	hsa-miR-331-3p	2	0	miRNA
93	4.7375	0.25411392	0.21108179	0	5	8	FALSE	CXCL10	4.2	5	0	0	0.68854167	FALSE	0	CXCL10	4400	0.2	mRNA
94	5.7	0.025	0.1754386	0	2	9	FALSE	hsa-let-7a-2-3p	3	2	0	0	0.60833333	FALSE	0	hsa-let-7a-2-3p	412	0.5	miRNA
95	5.65	0.07405063	0.17699115	0	7	9	FALSE	hsa-miR-296-5p	2	7	0	3	0.6125	FALSE	0	hsa-miR-296-5p	1230	0.25	miRNA
96	5.675	0.04968354	0.17621145	0	3	9	FALSE	hsa-miR-297	2.33333333	3	0	0	0.61041667	FALSE	0	hsa-miR-297	822	0.33333333	miRNA
97	4.025	0.50317209	0.2484472	0	10	7	FALSE	hsa-miR-30b-3p	1.9	10	0	0	0.74791667	FALSE	0	hsa-miR-30b-3p	10592	0.1125	miRNA
98	5.7	0.025	0.1754386	0	2	9	FALSE	hsa-miR-570-3p	3	2	0	0	0.60833333	FALSE	0	hsa-miR-570-3p	412	0.5	miRNA
99	3.8125	0.21675482	0.26229508	0	5	8	FALSE	LA16c-306A4.2	7	5	0	1	0.765625	FALSE	0	LA16c-306A4.2	5052	0.42857143	lncRNA
100	3.8125	0.21512734	0.26229508	0	5	8	FALSE	RP4-539M6.22	6.33333333	5	0	1	0.765625	FALSE	0	RP4-539M6.22	5954	0.38095238	lncRNA
101	3.7375	0.2495645	0.26755853	0	4	6	FALSE	TTLL10-AS1	10	4	0	1	0.771875	FALSE	0	TTLL10-AS1	5496	0.5	lncRNA
102	4.4375	0	0.22535211	0	3	8	FALSE	AC015849.16	10	3	0	1	0.71354167	FALSE	0	AC015849.16	0	0	lncRNA
103	4.4375	0	0.22535211	0	3	8	FALSE	TMEM9B-AS1	10	3	0	1	0.71354167	FALSE	0	TMEM9B-AS1	0	0	lncRNA
104	4.4375	0	0.22535211	0	3	8	FALSE	CTC-242N15.1	10	3	0	1	0.71354167	FALSE	0	CTC-242N15.1	0	0	lncRNA
105	4.4375	0	0.22535211	0	3	8	FALSE	NR2F1-AS1	10	3	0	1	0.71354167	FALSE	0	NR2F1-AS1	0	0	lncRNA
106	4.4375	0	0.22535211	0	3	8	FALSE	CTC-321K16.1	10	3	0	1	0.71354167	FALSE	0	CTC-321K16.1	0	0	lncRNA
107	4.4375	0	0.22535211	0	3	8	FALSE	LINC01304	10	3	0	1	0.71354167	FALSE	0	LINC01304	0	0	lncRNA
108	5.8625	0	0.17057569	0	1	10	FALSE	RP11-138B4.1	4	1	0	0	0.59479167	FALSE	0	RP11-138B4.1	0	0	lncRNA
109	5.8625	0	0.17057569	0	1	10	FALSE	LINC01067	4	1	0	0	0.59479167	FALSE	0	LINC01067	0	0	lncRNA
110	5.8625	0	0.17057569	0	1	10	FALSE	CTB-60B18.10	4	1	0	0	0.59479167	FALSE	0	CTB-60B18.10	0	0	lncRNA
111	3.9875	0.09017405	0.2507837	0	2	6	FALSE	C10orf91	7	2	0	0	0.75104167	FALSE	0	C10orf91	2380	0.54545455	lncRNA
112	3.9875	0.09017405	0.2507837	0	2	6	FALSE	RP11-94C24.13	7	2	0	0	0.75104167	FALSE	0	RP11-94C24.13	2380	0.54545455	lncRNA
113	5.8125	0	0.17204301	0	1	10	FALSE	RP4-671O14.7	6	1	0	0	0.59895833	FALSE	0	RP4-671O14.7	0	0	lncRNA
114	5.8125	0	0.17204301	0	1	10	FALSE	AC079586.1	6	1	0	0	0.59895833	FALSE	0	AC079586.1	0	0	lncRNA
115	5.8125	0	0.17204301	0	1	10	FALSE	RP11-157B13.7	6	1	0	0	0.59895833	FALSE	0	RP11-157B13.7	0	0	lncRNA
116	5.8125	0	0.17204301	0	1	10	FALSE	LINC00917	6	1	0	0	0.59895833	FALSE	0	LINC00917	0	0	lncRNA
117	5.8125	0	0.17204301	0	1	10	FALSE	LINC01224	6	1	0	0	0.59895833	FALSE	0	LINC01224	0	0	lncRNA
118	5.8875	0	0.16985138	0	1	10	FALSE	LINC01070	3	1	0	0	0.59270833	FALSE	0	LINC01070	0	0	lncRNA
119	5.8875	0	0.16985138	0	1	10	FALSE	LINC01165	3	1	0	0	0.59270833	FALSE	0	LINC01165	0	0	lncRNA
120	5.9125	0	0.16913319	0	1	10	FALSE	CTD-2619J13.14	2	1	0	0	0.590625	FALSE	0	CTD-2619J13.14	0	0	lncRNA
121	6.5625	0	0.15238095	0	2	12	FALSE	RP11-164O23.8	3	2	0	1	0.53645833	FALSE	0	RP11-164O23.8	0	0	lncRNA
122	6.5625	0	0.15238095	0	2	12	FALSE	RP11-517O13.1	3	2	0	1	0.53645833	FALSE	0	RP11-517O13.1	0	0	lncRNA
123	5.0875	8.5669E-4	0.1965602	0	2	10	FALSE	CITF22-1A6.3	5.5	2	0	0	0.659375	FALSE	0	CITF22-1A6.3	30	0.75	lncRNA
124	5.0875	8.5669E-4	0.1965602	0	2	10	FALSE	SNHG14	5.5	2	0	0	0.659375	FALSE	0	SNHG14	30	0.75	lncRNA
125	5.2125	0	0.19184652	0	1	10	FALSE	RP11-717I24.1	6	1	0	0	0.64895833	FALSE	0	RP11-717I24.1	0	0	lncRNA
126	5.2125	0	0.19184652	0	1	10	FALSE	RP1-182D15.2	6	1	0	0	0.64895833	FALSE	0	RP1-182D15.2	0	0	lncRNA
127	6.5875	0	0.15180266	0	1	12	FALSE	CTC-265F19.1	2	1	0	0	0.534375	FALSE	0	CTC-265F19.1	0	0	lncRNA
128	6.5375	0	0.15296367	0	1	12	FALSE	VIPR1-AS1	4	1	0	0	0.53854167	FALSE	0	VIPR1-AS1	0	0	lncRNA
129	6.5375	0	0.15296367	0	1	12	FALSE	LINC01128	4	1	0	0	0.53854167	FALSE	0	LINC01128	0	0	lncRNA
130	6.5375	0	0.15296367	0	1	12	FALSE	LINC00635	4	1	0	0	0.53854167	FALSE	0	LINC00635	0	0	lncRNA
131	6.4125	0	0.15594542	0	1	12	FALSE	LINC00240	9	1	0	0	0.54895833	FALSE	0	LINC00240	0	0	lncRNA
132	6.4125	0	0.15594542	0	1	12	FALSE	AC005614.3	9	1	0	0	0.54895833	FALSE	0	AC005614.3	0	0	lncRNA
133	6.4125	0	0.15594542	0	1	12	FALSE	RP11-762H8.4	9	1	0	0	0.54895833	FALSE	0	RP11-762H8.4	0	0	lncRNA
134	6.4125	0	0.15594542	0	1	12	FALSE	AC006548.28	9	1	0	0	0.54895833	FALSE	0	AC006548.28	0	0	lncRNA
135	6.4125	0	0.15594542	0	1	12	FALSE	AC093639.1	9	1	0	0	0.54895833	FALSE	0	AC093639.1	0	0	lncRNA
136	6.4125	0	0.15594542	0	1	12	FALSE	CTD-2561J22.5	9	1	0	0	0.54895833	FALSE	0	CTD-2561J22.5	0	0	lncRNA
137	6.4125	0	0.15594542	0	1	12	FALSE	LA16c-60D12.2	9	1	0	0	0.54895833	FALSE	0	LA16c-60D12.2	0	0	lncRNA
138	6.4125	0	0.15594542	0	1	12	FALSE	RP11-638L3.1	9	1	0	0	0.54895833	FALSE	0	RP11-638L3.1	0	0	lncRNA
139	6.7125	0	0.14897579	0	1	10	FALSE	FAM230B	3	1	0	0	0.52395833	FALSE	0	FAM230B	0	0	lncRNA
140	4.8375	0.16234177	0.20671835	0	3	8	FALSE	MUC2	5.33333333	3	0	0	0.68020833	FALSE	0	MUC2	3948	0.36111111	lncRNA
141	8.5625	0	0.11678832	0	1	12	FALSE	RP11-54O7.17	2	1	0	0	0.36979167	FALSE	0	RP11-54O7.17	0	0	lncRNA
142	6.7125	0	0.14897579	0	1	10	FALSE	RP11-13K12.1	3	1	0	0	0.52395833	FALSE	0	RP11-13K12.1	0	0	lncRNA
143	1.5	0	0.66666667	0	1	2	FALSE	RP11-44M6.7	2	1	0	0	0.75	FALSE	0	RP11-44M6.7	0	0	lncRNA
144	6.6875	0	0.14953271	0	1	10	FALSE	AC011718.2	2	1	0	0	0.52604167	FALSE	0	AC011718.2	0	0	lncRNA
145	6.6375	0	0.15065913	0	2	10	FALSE	RP11-14P20.1	4	2	0	1	0.53020833	FALSE	0	RP11-14P20.1	0	0	lncRNA
146	6.6375	0	0.15065913	0	2	10	FALSE	LINC00896	4	2	0	1	0.53020833	FALSE	0	LINC00896	0	0	lncRNA
147	6.6375	0	0.15065913	0	2	10	FALSE	C1QTNF9B-AS1	4	2	0	1	0.53020833	FALSE	0	C1QTNF9B-AS1	0	0	lncRNA
148	6.6625	0	0.15009381	0	1	10	FALSE	CTA-929C8.6	3	1	0	0	0.528125	FALSE	0	CTA-929C8.6	0	0	lncRNA
149	6.6625	0	0.15009381	0	1	10	FALSE	AC084219.4	3	1	0	0	0.528125	FALSE	0	AC084219.4	0	0	lncRNA
150	5.0125	0	0.19950125	0	1	8	FALSE	LINCMD1	10	1	0	0	0.665625	FALSE	0	LINCMD1	0	0	lncRNA
151	5.0125	0	0.19950125	0	1	8	FALSE	RP11-153F5.7	10	1	0	0	0.665625	FALSE	0	RP11-153F5.7	0	0	lncRNA
152	5.0125	0	0.19950125	0	1	8	FALSE	AC011284.3	10	1	0	0	0.665625	FALSE	0	AC011284.3	0	0	lncRNA
153	5.0125	0	0.19950125	0	1	8	FALSE	RP11-244B22.11	10	1	0	0	0.665625	FALSE	0	RP11-244B22.11	0	0	lncRNA
154	5.0125	0	0.19950125	0	1	8	FALSE	RP11-480I12.10	10	1	0	0	0.665625	FALSE	0	RP11-480I12.10	0	0	lncRNA
155	6.6875	0	0.14953271	0	1	10	FALSE	RP11-10J21.4	2	1	0	0	0.52604167	FALSE	0	RP11-10J21.4	0	0	lncRNA
