# Supplementary material for: Identification of anoikis-related genes and immune infiltration characteristics in Sjögren’s syndrome based on machine learning
Source: Front Med (Lausanne). 2025 Nov 3;12:1661259. doi: 10.3389/fmed.2025.1661259 (PMC12620452; doi:10.3389/fmed.2025.1661259)
Supplement: Supplementary file 2 [file Table_1.XLSX]

## Sheet: KEGG
ID	Description	GeneRatio	BgRatio	pvalue	p.adjust	qvalue	geneID	Count
hsa05164	Influenza A	23/247	171/8642	4.88297115203793e-10	1.30863626874617e-07	1.11023344088441e-07	TBK1/JAK2/CXCL10/IFIH1/TNFSF10/CASP1/CHUK/CASP3/MAPK3/OAS1/RSAD2/FAS/IL18/IFNG/STAT1/IRF7/EIF2AK2/OAS2/TLR7/CCL2/OAS3/MX1/HLA-DRA	23
hsa05171	Coronavirus disease - COVID-19	26/247	232/8642	1.9636666090049e-09	2.63131325606656e-07	2.23237888181609e-07	TBK1/CXCL10/IFIH1/RPL22L1/CASP1/RPL26L1/CHUK/MAPK3/RPS27L/RSL24D1/OAS1/ISG15/RPS7/STAT1/RPL39/EIF2AK2/RPL9/C1QB/OAS2/TLR7/CCL2/OAS3/MX1/RPL34/C1QC/C1QA	26
hsa04621	NOD-like receptor signaling pathway	19/247	186/8642	1.37277311320111e-06	0.000122634398112633	0.000104041751737348	TBK1/ATG5/BIRC3/AIM2/CASP1/GBP3/CHUK/MAPK3/OAS1/IL18/GBP5/BIRC2/GBP1/STAT1/IRF7/OAS2/CCL2/OAS3/GBP4	19
hsa05160	Hepatitis C	17/247	158/8642	2.45579071109059e-06	0.00016453797764307	0.000139592314104097	TBK1/CXCL10/CHUK/CASP3/MAPK3/IFIT1/OAS1/RSAD2/FAS/IFNG/STAT1/IRF7/EIF2AK2/OAS2/CLDN7/OAS3/MX1	17
hsa05162	Measles	15/247	138/8642	8.58525601734348e-06	0.00046016972252961	0.000390403220999198	TBK1/IFIH1/CHUK/CASP3/OAS1/FAS/STAT1/CD28/IRF7/EIF2AK2/OAS2/FCGR2B/TLR7/OAS3/MX1	15
hsa04623	Cytosolic DNA-sensing pathway	10/247	75/8642	4.90729579465437e-05	0.00219192545494562	0.00185960682744797	TBK1/CXCL10/AIM2/POLR2K/CASP1/CHUK/CASP3/IL18/IRF7/ZBP1	10
hsa04672	Intestinal immune network for IgA production	8/247	49/8642	6.50056290219733e-05	0.0024887869396984	0.00211146103289417	IL15/TNFSF13B/ICOS/CD86/TNFRSF17/ITGA4/CD28/HLA-DRA	8
hsa04061	Viral protein interaction with cytokine and cytokine receptor	11/247	100/8642	0.00012465989230434	0.00417610639219539	0.00354296536022861	CXCL10/TNFSF10/CXCL11/IL18/CCL8/CCL2/CXCL9/IL18R1/CCR1/CCR6/CXCL13	11
hsa04620	Toll-like receptor signaling pathway	11/247	108/8642	0.000248360061687533	0.00739561072580655	0.00627435945315874	TBK1/CXCL10/CHUK/CD86/MAPK3/LY96/CXCL11/STAT1/IRF7/TLR7/CXCL9	11
hsa05133	Pertussis	9/247	76/8642	0.000294778923651155	0.00769837529435196	0.0065312217736843	CASP1/CASP3/MAPK3/LY96/GNAI2/C1QB/SERPING1/C1QC/C1QA	9
hsa05145	Toxoplasmosis	11/247	111/8642	0.000315978090439819	0.00769837529435196	0.0065312217736843	JAK2/BIRC3/CHUK/CASP3/MAPK3/LY96/GNAI2/BIRC2/IFNG/STAT1/HLA-DRA	11
hsa05169	Epstein-Barr virus infection	15/247	202/8642	0.00066066549047843	0.0147548626206849	0.0125178724511703	TBK1/CXCL10/PSMC6/CHUK/CASP3/OAS1/CCNA2/FAS/ISG15/STAT1/IRF7/EIF2AK2/OAS2/OAS3/HLA-DRA	15
hsa04622	RIG-I-like receptor signaling pathway	8/247	71/8642	0.000892860132530497	0.0184066550398595	0.0156160152734079	AZI2/TBK1/ATG5/CXCL10/IFIH1/CHUK/ISG15/IRF7	8
hsa04062	Chemokine signaling pathway	14/247	192/8642	0.00118646278411865	0.0227122875816999	0.0192688692759119	JAK2/CXCL10/CHUK/MAPK3/GNAI2/CXCL11/STAT1/CCL8/CCL2/GNGT2/CXCL9/CCR1/CCR6/CXCL13	14
hsa05323	Rheumatoid arthritis	9/247	93/8642	0.00130669915564141	0.0233463582474599	0.019806808253933	IL15/ATP6AP1/TNFSF13B/CD86/IL18/IFNG/CD28/CCL2/HLA-DRA	9
hsa04657	IL-17 signaling pathway	9/247	94/8642	0.00140981557163852	0.0236144108249453	0.020034221281179	TBK1/CXCL10/CHUK/CASP3/MAPK3/S100A8/IFNG/S100A9/CCL2	9
hsa04668	TNF signaling pathway	10/247	114/8642	0.0015223366557991	0.0239991896325975	0.0203606636317403	IL15/BIRC3/CXCL10/CHUK/CASP3/MAPK3/FAS/BIRC2/CCL2/IL18R1	10
hsa04217	Necroptosis	12/247	159/8642	0.00196876039951277	0.0293126548371901	0.0248685524148981	CHMP5/JAK2/BIRC3/TNFSF10/CASP1/PLA2G4A/FAS/BIRC2/IFNG/STAT1/EIF2AK2/ZBP1	12
hsa04060	Cytokine-cytokine receptor interaction	18/247	297/8642	0.00210358742645811	0.0296716542258302	0.0251731237736816	IL15/TNFSF13B/CXCL10/TNFSF10/CXCL11/FAS/IL18/IL7/IFNG/TNFRSF17/CCL8/CCL2/CXCL9/IL18R1/CCR1/CCR6/BMP4/CXCL13	18
hsa05142	Chagas disease	9/247	102/8642	0.00249227265866429	0.0333964536261015	0.0283332049616572	CHUK/MAPK3/GNAI2/FAS/IFNG/C1QB/CCL2/C1QC/C1QA	9
hsa03010	Ribosome	12/247	167/8642	0.00296462724435299	0.0378342905469811	0.0320982197884835	MRPL15/RPL22L1/RPL26L1/MRPL3/MRPL13/RPS27L/RSL24D1/MRPL1/RPS7/RPL39/RPL9/RPL34	12
hsa05417	Lipid and atherosclerosis	14/247	215/8642	0.00341084075258331	0.0415502418951058	0.0352507943807653	TBK1/JAK2/TNFSF10/CASP1/CHUK/CASP3/MAPK3/LY96/FAS/IL18/IRF7/CCL2/ARHGEF1/CYP1A1	14
hsa05167	Kaposi sarcoma-associated herpesvirus infection	13/247	194/8642	0.00369773267876714	0.0430866242569389	0.0365542452454784	TBK1/JAK2/CHUK/CD86/CASP3/MAPK3/CLEC2B/FAS/STAT1/IRF7/EIF2AK2/GNGT2/CCR1	13
hsa05330	Allograft rejection	5/247	38/8642	0.00425294111956434	0.0474911758351351	0.0402910211327148	CD86/FAS/IFNG/CD28/HLA-DRA	5
