# Supplementary material for: Identification of anoikis-related genes and immune infiltration characteristics in Sjögren’s syndrome based on machine learning
Source: Front Med (Lausanne). 2025 Nov 3;12:1661259. doi: 10.3389/fmed.2025.1661259 (PMC12620452; doi:10.3389/fmed.2025.1661259)
Supplement: Supplementary file 3 [file Table_2.XLSX]

## Sheet: diffGeneExp
id	GSM569473_Control	GSM569474_Control	GSM569475_Control	GSM569476_Control	GSM2252121_Control	GSM2252122_Control	GSM2252123_Control	GSM2252124_Control	GSM2252125_Control	GSM2252126_Control	GSM2252127_Control	GSM2252128_Control	GSM2252129_Control	GSM2252130_Control	GSM2252131_Control	GSM2252132_Control	GSM2252133_Control	GSM2252134_Control	GSM2252135_Control	GSM2252136_Control	GSM2252137_Control	GSM2252138_Control	GSM2252139_Control	GSM2252140_Control	GSM2252141_Control	GSM2252142_Control	GSM2252143_Control	GSM2252144_Control	GSM2252145_Control	GSM2252146_Control	GSM2252147_Control	GSM2252148_Control	GSM2252149_Control	GSM2252150_Control	GSM569471_Treat	GSM569472_Treat	GSM569477_Treat	GSM569478_Treat	GSM569479_Treat	GSM569480_Treat	GSM569481_Treat	GSM569482_Treat	GSM569483_Treat	GSM569484_Treat	GSM569485_Treat	GSM2252151_Treat	GSM2252152_Treat	GSM2252153_Treat	GSM2252154_Treat
IL15	5.6272	4.95904	5.16069	5.01569	5.95228	6.09402	6.22887	5.0679	5.78817	6.16201	4.89042	5.58438	5.74544	5.27724	5.26261	6.52622	5.4732	4.91517	5.36607	5.03973	5.11537	5.35469	5.0328	5.62756	5.17002	5.47262	5.40503	5.36552	5.70652	5.44942	5.35554	5.72409	4.4582	5.38941	6.36216	6.7707	5.93199	5.84323	6.11107	6.25645	6.45843	5.87193	6.44877	6.15105	6.73598	5.81831	6.79814	6.92072	7.31107
MYH9	9.5508	9.66605	9.48992	9.71811	9.17963	9.56868	9.53534	10.0526	9.71341	9.96865	9.91453	9.89194	9.82775	9.94026	9.74975	9.27022	9.7964	10.0464	9.4248	9.8564	9.83561	8.99925	9.91155	10.0325	9.88446	9.70246	10.0152	10.0294	9.90002	9.77556	9.92379	9.68828	9.8047	9.5474	9.24696	9.1693	9.01539	9.93592	9.35773	9.68592	9.34448	9.4509	9.10351	9.26315	8.84148	9.14159	9.30523	8.9086	8.78481
PRDX4	9.12122	9.12122	8.76632	8.9452	9.06009	8.59991	8.93872	8.31246	8.93255	8.8405	8.92709	8.61379	8.90771	8.50614	8.98579	9.20213	8.86267	8.69498	8.89355	8.69718	8.43553	8.86974	8.74662	8.50118	8.37884	8.75773	9.05402	8.65157	8.40576	8.84208	8.55508	8.47358	8.2611	8.60043	8.97325	8.6157	9.6027	8.97325	9.42985	9.27966	9.29833	8.8623	9.06547	8.9281	9.24013	9.16659	9.45452	9.66764	9.71
SKI	7.05316	7.37885	8.62506	7.81737	8.36306	8.2745	8.22795	8.3462	8.185	8.19781	7.98836	8.02547	7.89606	8.28234	7.97841	7.34574	8.0909	8.04318	7.58281	8.185	8.28631	7.89492	8.12868	8.3307	8.49317	8.06275	7.70095	8.21724	8.11408	7.79534	8.05892	7.85414	7.85144	7.70431	7.63398	7.7709	7.87248	7.50361	7.32395	7.62236	7.82341	7.73532	7.3256	7.77776	7.56952	7.59697	7.48192	7.40792	7.11251
BIRC3	7.5657	7.28172	7.59041	7.44806	7.79616	7.71202	8.27163	7.04145	7.93282	7.63206	8.2433	7.72608	7.66445	7.50566	7.80761	7.35608	7.28264	6.96685	8.11568	7.26856	7.54842	7.36383	7.75184	7.38009	7.66445	8.01003	7.07214	7.94933	7.01564	7.08797	7.34112	7.37481	7.33035	7.33356	8.41767	8.78937	7.75221	7.96652	7.80459	7.82131	7.60023	7.77064	8.49361	7.93427	8.29295	7.85237	8.54022	8.25591	8.80976
MAD2L1	4.46868	4.38508	4.22632	4.46718	4.88843	4.52367	4.60753	4.18416	4.69389	4.59597	4.39098	4.42685	4.65548	4.32854	4.54232	4.40989	4.48836	4.5881	4.83513	4.64789	4.64879	4.49663	4.44376	4.71409	4.36725	4.30764	3.96654	4.62856	4.15308	4.25874	4.13263	4.46917	4.31622	4.6049	5.144	5.09665	5.11733	4.73525	4.54048	4.50924	5.13365	4.89481	5.31325	4.57678	5.03416	5.02909	5.26836	5.67327	5.49732
CXCL10	5.5815	4.62408	4.41722	4.28092	5.02124	3.90349	5.59284	4.78043	5.77952	5.65095	5.7323	5.03117	5.75664	5.32478	5.63912	8.84334	5.54711	5.27988	4.64872	5.30849	5.13744	5.22772	5.30903	4.28144	4.46315	5.16105	6.5362	4.80223	4.99955	5.35459	5.35806	5.33414	5.05835	5.15044	6.65967	8.13507	4.8633	6.00261	6.81198	7.14364	7.74449	6.4337	6.77749	6.33206	7.10628	5.3419	6.5253	7.01741	8.87067
ATP2A3	7.83984	7.42185	7.59276	7.50872	7.08969	7.48372	6.97947	7.25959	7.11075	7.58723	7.77883	7.56677	7.32598	7.54204	7.40026	6.84259	7.02411	7.27162	6.81764	7.43005	7.1986	7.31865	7.2918	7.52856	7.16463	7.53129	7.00707	7.13972	7.40743	7.08277	7.89977	7.78035	7.90123	7.26486	7.03003	6.26197	6.92609	6.7493	7.72477	6.8285	6.97239	6.60068	6.99484	6.84981	6.85942	6.97812	6.78064	6.07238	6.36309
NAT1	7.07699	6.76701	6.79853	6.58644	6.6279	6.56407	6.9832	6.17534	6.87148	7.00401	6.65779	6.5529	6.66963	6.35966	6.96462	7.11907	7.06568	6.45877	7.76064	6.8478	6.46265	7.12455	5.88837	6.62206	6.38859	6.21834	7.17673	6.60124	5.71866	6.88559	5.95635	6.10748	5.49678	6.18225	7.34981	7.38717	6.73011	6.81857	6.71084	7.12535	7.30266	7.19535	7.39684	7.16212	7.38148	7.68706	7.83448	7.68265	7.66712
TNFSF10	10.317	10.1246	10.3984	10.3403	9.9941	9.6342	9.90494	9.48865	10.4872	10.1191	9.95819	9.63266	10.2979	10.0348	9.949	11.0924	10.3899	9.93601	10.0257	9.86062	9.45083	10.1582	9.85365	9.56716	9.6142	9.67423	10.1553	9.73216	9.89035	10.1693	9.50727	10.3617	9.48595	10.0684	10.1282	10.323	10.0895	10.27	10.2211	10.5266	10.7742	10.2852	10.0273	10.3902	10.4821	10.1714	10.1881	10.1077	11.1973
HMGA1	7.10914	7.72428	7.92148	7.25662	7.67212	7.14982	7.05095	7.14871	7.5511	6.87531	7.67937	7.46961	7.49746	7.23823	7.04033	7.1116	6.83911	6.8507	6.59296	7.19598	7.65355	7.22837	7.14763	7.35004	6.77927	7.10694	6.96891	6.81467	7.17067	6.6356	7.37871	7.03551	7.07497	7.24318	6.91226	6.70901	6.92842	7.16115	7.07341	6.19354	6.40519	6.33512	6.83462	6.42839	6.70016	6.89963	6.62201	6.50092	6.21299
CHUK	6.70793	7.64724	7.36374	7.395	7.12675	7.07476	7.47894	6.62805	7.14021	7.6276	7.55782	7.2003	7.50972	7.12559	7.23655	7.71094	7.57596	7.323	7.81909	7.19242	6.94012	7.51115	7.04657	7.46088	7.34959	6.80778	7.31583	7.24534	7.24067	7.8511	6.44253	6.93453	6.67061	7.16591	7.86351	7.66679	7.19303	7.6488	7.6295	7.37249	7.95228	7.85419	7.96645	7.66456	7.25757	8.16348	7.66177	7.78237	8.08667
CASP3	7.60565	7.61953	7.60867	7.40892	7.43555	6.87692	7.49509	7.30194	7.47174	7.55944	7.69551	7.41443	7.43976	6.84263	7.83329	7.68707	7.66739	6.9647	8.723	7.59661	7.32072	7.81068	7.11871	7.10386	7.27153	7.41774	7.94617	7.51546	6.98187	7.80602	6.87937	6.99051	6.95888	7.13017	8.04352	8.2017	8.04826	7.53675	7.5083	7.8193	7.54046	8.05763	7.94981	7.66302	7.78716	8.4192	8.28893	7.98653	8.45108
MAPK3	8.45167	8.15845	8.12128	7.92027	7.73262	8.16154	7.77898	8.48008	8.28172	7.68388	8.13977	8.09272	7.71131	8.0029	8.01374	7.82759	7.9534	8.29666	7.97819	8.15293	7.99185	7.76283	7.96192	7.80782	8.27053	6.58713	8.03549	7.79819	7.78445	8.44394	7.76877	7.71987	8.83941	8.32362	7.69391	7.40111	7.40726	8.46232	7.85613	7.44259	7.43801	6.88293	7.74923	7.10479	7.51142	7.74507	7.24571	6.95372	7.02353
S100A8	8.77824	7.89058	9.01845	8.76667	8.0034	8.49642	8.59907	8.46572	8.17723	9.61533	8.65346	8.71048	9.10241	8.89818	9.64526	9.29613	9.41184	8.92399	10.0766	9.00398	8.36925	8.82281	8.69356	7.93175	8.00553	7.80448	9.72811	8.0581	8.45218	9.19007	7.16482	8.27077	7.69906	8.18486	10.0139	8.99377	9.01666	8.79563	9.53711	9.44766	8.77684	10.3157	10.069	8.57209	8.26254	10.1103	10.1187	10.2488	9.35209
IFI6	9.87272	9.98869	9.95182	9.51896	9.88491	8.58832	9.5578	7.98085	11.178	8.60044	8.60044	8.31431	10.4832	10.1431	8.86186	11.3842	10.4491	8.95842	8.80628	10.0121	8.67966	10.568	8.6998	8.24617	8.25661	9.39041	10.0598	8.93473	8.09172	8.15845	8.64276	10.7339	9.07981	10.1494	10.2684	9.47153	9.63669	9.89142	10.4028	11.958	11.4872	8.50057	9.85993	11.0678	9.45809	9.09699	10.1522	9.74291	11.9893
BST2	8.62319	8.36998	8.01312	8.16823	8.33862	8.12795	8.71084	8.40889	9.28088	8.17408	8.27004	8.44534	8.69462	8.74241	7.86058	9.6915	8.42088	8.3036	7.77243	8.71241	7.90962	8.6451	8.29598	7.96264	7.79649	8.60088	8.86658	8.45799	8.41973	8.32269	8.7198	9.0604	8.33343	9.08682	9.64506	9.48322	8.88822	9.01477	9.27325	9.55042	8.4567	8.16034	9.47798	8.80654	8.50319	7.8413	8.82403	8.17661	10.2537
RSAD2	8.60542	8.4573	8.15311	8.16153	8.61887	6.30304	8.03201	5.229	10.8465	6.57838	7.46204	6.00637	9.51263	8.64431	7.05709	10.4528	9.50752	6.84173	7.2261	8.72471	6.77058	9.95453	6.55055	5.80614	6.74778	7.37101	8.35434	7.27246	5.41864	5.86625	6.50187	10.2421	6.92253	8.52537	8.66068	9.32203	7.31097	8.77053	8.64109	10.131	10.3932	8.50582	8.9542	9.92956	7.49997	7.06822	8.50119	8.96849	11.3197
ITGAV	6.76911	6.99976	7.32131	7.3142	7.37715	7.1901	7.36431	6.50437	7.31004	7.54523	6.80772	7.03043	7.31922	6.78421	7.20499	7.28733	7.2427	6.86071	8.09716	6.95412	6.96946	6.93386	7.00192	7.04578	7.1942	7.10942	7.98125	7.46483	6.9417	7.65738	6.53326	6.16315	5.77154	6.63825	7.43383	7.61057	7.8076	7.39666	6.92242	7.55208	7.71732	8.13512	7.37726	7.8896	7.46442	8.00788	8.17294	8.19333	7.95773
FAS	6.97303	7.13381	6.57347	7.15288	7.11632	6.71858	6.96851	6.56443	7.29469	7.31906	7.78528	7.52681	7.82819	7.06112	7.53471	8.76573	7.66569	7.07587	8.28117	7.13121	6.91701	7.41396	6.77371	6.73094	6.7914	6.36614	7.66228	7.26244	6.7264	7.91762	5.82297	7.23007	6.81165	6.58822	8.21913	8.55716	6.78671	7.89405	7.58247	7.54393	7.52194	7.4662	8.15085	7.4345	7.87821	8.16499	8.07262	7.8911	8.11054
IFI27	7.73839	7.587	7.52973	7.72085	7.90524	6.36579	6.51549	5.37318	10.2333	5.76224	6.05876	5.50726	6.50107	6.82179	6.53551	7.76771	5.96358	6.14232	6.09515	7.77609	6.61215	11.2108	5.85394	5.40006	6.8156	6.18123	6.79011	5.36057	4.669	5.40739	6.43828	7.02151	5.86073	5.67662	8.19075	9.01554	7.58993	7.68962	8.26229	9.60328	8.9418	6.50943	8.0991	8.80792	8.30291	6.24016	5.82513	11.0433	11.1938
BIRC2	9.57619	9.53366	9.39036	9.5892	9.87123	9.6693	9.68744	9.08351	9.29397	9.57408	9.46187	9.77186	9.58038	9.50748	9.73387	9.71286	9.42976	9.25343	10.4689	9.16398	9.39428	11.0323	9.40848	9.19429	9.62458	9.25343	9.8655	9.67289	9.30191	9.83778	9.316	9.06838	9.30328	9.19153	9.95572	10.1871	8.92587	9.70259	9.73605	10.2467	10.0694	10.4576	9.7709	10.2848	10.2762	10.343	10.3914	11.2339	10.6109
IFNG	3.86261	4.2994	3.77996	2.98913	4.07971	3.36674	4.084	4.4068	3.97038	4.64795	3.98524	3.90894	3.49551	3.67368	4.03856	4.48227	3.84509	3.94257	4.28746	3.45997	4.10483	3.55854	4.15791	4.12443	3.97441	3.462	4.19529	4.00127	3.7299	4.36003	4.31013	3.54775	3.03252	3.882	5.16185	5.48209	4.16265	4.49127	4.34096	3.90524	3.90265	3.33683	4.9968	4.76609	5.39997	3.76085	5.70041	4.91052	4.47618
STAT1	9.93058	10.054	9.93004	10.1927	10.2611	10.0327	10.2805	9.5438	11.3008	9.98024	10.8194	10.3852	10.7272	10.5739	10.5217	11.9427	10.6364	10.3301	9.78579	10.0202	9.98327	10.4198	10.2295	9.90597	9.80043	10.473	10.5739	10.1788	9.93125	10.533	10.3533	11.1223	9.77465	10.2611	10.997	11.747	10.0407	10.3345	10.5876	11.2124	11.24	10.3218	10.915	11.1931	10.949	10.1879	10.8696	10.7685	12.0081
ITGA4	6.99228	7.31087	6.97535	7.10828	8.11645	7.55898	8.4211	6.30323	7.8791	7.55266	7.70957	7.3626	7.56829	7.27565	6.91253	8.13745	7.13719	6.60184	8.5722	7.22849	7.16733	7.37309	7.05441	7.46389	7.59152	7.34958	7.37387	7.78281	7.00638	7.16215	6.58094	7.16935	6.43694	6.84638	8.76556	8.48587	7.08235	7.68994	7.73188	7.94448	7.47646	7.42199	8.91009	7.65529	7.41115	7.80267	8.70942	8.90375	9.01991
ETV7	5.83177	4.9642	5.49734	4.62874	5.16841	4.55571	4.91267	4.77137	6.61306	4.45861	5.09689	5.3954	4.89632	5.28231	4.98601	7.6298	5.98425	4.78655	4.53909	4.93928	4.62058	5.28572	4.46013	4.82804	4.8109	4.8491	4.76956	4.72097	5.07426	5.27704	5.21624	5.66095	4.92483	4.9529	5.86453	6.15798	5.42401	5.2132	5.82948	5.85786	5.45553	5.53077	6.0309	5.76038	5.62228	5.45022	5.63295	5.02173	6.36635
XAF1	8.08082	8.38358	8.13392	8.37807	8.9577	7.89063	8.91041	7.23509	10.5356	7.93637	8.36792	8.16518	9.45723	9.35031	8.33866	10.0302	9.14526	7.83724	7.68831	9.45963	8.22057	9.33602	8.37321	7.80436	7.99524	8.82826	8.58665	8.42765	7.65833	7.78096	8.65214	10.0742	8.41832	8.96804	9.46421	10.2245	8.02845	8.73279	8.96597	10.7371	9.99569	9.27083	9.55086	10.1803	9.12249	7.37425	8.83692	8.38796	11.008
IRF7	8.79517	8.78151	8.69145	8.42447	8.25245	7.78399	8.32876	7.54355	9.37889	8.06713	7.9103	7.8649	8.72577	8.71108	8.12506	9.7441	8.82884	8.28055	8.09992	8.61518	7.59173	8.97769	8.31087	7.56381	7.89246	7.94817	8.42481	8.07031	8.20999	8.10687	8.2718	9.25292	8.1264	8.65608	8.55612	9.00297	8.30375	8.9269	8.6571	9.57682	9.32233	8.2184	8.5674	8.93317	9.08653	7.93737	8.30015	7.59271	10.1976
EIF2AK2	7.10783	7.1954	7.28415	7.48268	7.28572	6.83933	7.19174	6.45344	8.18384	7.13506	7.07078	6.9624	7.61923	7.40642	7.05647	8.07006	7.59404	6.99359	6.96523	7.43309	6.83767	7.59161	7.04526	6.81068	7.09987	6.82415	7.3376	6.8993	6.76128	6.85842	6.90723	7.87299	6.833	7.76191	7.22002	7.67523	7.63088	7.47163	7.36925	8.02637	8.03261	7.49451	7.46357	7.86892	6.90314	6.96943	7.29197	7.14925	8.25476
S100A9	11.2018	11.2891	11.2264	11.1343	10.8092	11.1226	11.0564	11.2839	10.9086	12.0783	11.1577	11.247	11.5412	11.2839	11.5798	11.5798	11.6713	11.8043	11.4605	11.4605	10.9894	11.3182	11.5412	11.0564	10.5695	11.2839	12.22	11.2839	11.6265	11.8567	10.9368	11.1226	11.1577	11.5412	12.6251	12.1363	10.9772	11.2392	11.7724	11.7414	11.8198	11.5979	12.4603	11.3295	10.9927	12.1826	11.7645	10.9894	11.6265
OAS2	6.8431	6.92292	6.57191	6.97178	6.70768	6.46304	6.71361	6.29688	8.26423	6.3142	6.42882	6.38833	7.22472	7.05809	6.42379	7.98541	6.8952	6.19421	6.167	6.76455	6.24475	7.46963	6.32349	6.51628	6.14968	6.77801	6.97128	6.56433	6.08243	6.23882	6.62103	7.08522	6.11097	6.85819	7.4247	7.33254	6.70455	6.81289	7.48433	7.58958	7.89291	6.43392	7.37831	7.21534	6.9761	5.88018	6.78462	7.03426	8.43742
EZH2	5.78475	5.60766	5.34352	5.69267	6.31805	5.52007	5.0153	5.44745	6.09283	5.98738	4.72263	5.53721	5.61602	5.47555	5.8394	5.80973	5.10203	5.35367	4.67922	6.32062	5.34365	5.06231	5.46281	5.97975	6.01896	5.35891	5.55161	6.25496	5.42969	4.6369	5.68443	5.72639	4.77474	5.60869	6.4174	6.44818	5.11143	5.43984	5.59104	5.88245	5.87227	6.13747	6.6548	6.16446	5.08611	4.77364	6.06712	6.42049	6.72339
CD151	8.45815	7.75286	8.2244	8.09359	8.16339	8.43817	6.33157	7.8455	7.16036	8.17843	7.49023	8.19737	6.62196	7.40487	6.50995	7.73268	7.24958	7.5176	7.53801	6.90795	7.53581	7.99895	6.93111	7.37207	7.91408	7.53081	7.96381	7.61129	7.95737	7.80049	8.11477	7.75766	7.99459	7.92136	6.95857	6.46011	7.51815	7.75431	8.29891	6.71911	7.1586	5.95684	7.10852	6.9443	7.09623	6.38199	6.98334	5.94824	6.48785
MX1	10.2955	10.025	9.38679	9.79602	9.84055	8.8018	10.2595	7.99686	11.4475	8.75308	9.20869	8.3637	10.7785	10.1202	9.00857	11.219	10.5462	8.98145	8.54769	10.5045	8.52257	10.5815	8.81334	8.26091	8.6294	9.7211	10.2338	9.53059	8.52146	7.81113	8.77582	11.3026	9.85571	10.5874	10.4678	10.2548	9.54832	10.1635	10.3263	11.3753	10.8456	8.49891	9.86194	10.9211	9.18923	8.68653	9.90942	9.19622	11.7962
BMP4	6.58346	6.01689	6.21241	6.38122	6.51989	5.50163	5.82883	7.0682	4.7451	5.69393	6.36311	5.74678	5.82726	5.97296	5.06489	6.02034	5.30839	5.92466	6.21146	5.23689	6.10634	5.76934	4.5379	5.04809	6.00315	5.66255	5.24395	3.71945	5.90238	5.85896	5.13795	5.78086	6.281	6.0384	4.46679	5.22017	6.46458	5.80527	6.07587	5.67979	3.91636	5.41874	3.75133	5.66792	4.05183	6.27691	3.88987	4.14917	4.24231
[truncated: 26 more columns]
